# Supplementary material for: Real-Time PCR for detection of herpes simplex virus without nucleic acid extraction
Source: BMC Infect Dis. 2006 Jun 24;6:104. doi: 10.1186/1471-2334-6-104 (PMC1533833; doi:10.1186/1471-2334-6-104)
Supplement: Additional File 1 — Prospective Clinical Specimens. This file is a table with data comparing the techniques of cell culture, immunofluorescent antibody and real-time PCR with and without nucleic acid extraction for the detection of HSV in prospective clinical specimens. Real-time PCR crossing points are shown. [file 1471-2334-6-104-S1.xls]

## Sheet: Sheet1
Table 1. Prospective Clincial HSV Specimens
Specimen		Culture / IFA		Real-Time PCR
				Extracteda			Unextractedb
Gender	Site	Culture	IFA	Result	CP value	Type	Result	CP value	Type
F	genital	positive	HSV-2	positive	9.87	HSV-2	positive	12.49	HSV-2
M	genital	positive	HSV-2	positive	10.95	HSV-2	positive	12.16	HSV-2
M	genital	positive	HSV-1	positive	11.03	HSV-1	positive	12.18	HSV-1
F	genital	positive	HSV-2	positive	11.82	HSV-2	positive	12.7	HSV-2
F	genital	positive	HSV-2	positive	13.1	HSV-2	positive	15.28	HSV-2
M	genital	positive	HSV-2	positive	13.35	HSV-2	positive	15.69	HSV-2
F	genital	positive	HSV-2	positive	13.8	HSV-2	positive	16.83	HSV-2
F	genital	positive	HSV-2	positive	13.97	HSV-2	positive	15.2	HSV-2
M	genital	positive	HSV-1	positive	15.27	HSV-1	positive	16.09	HSV-1
M	genital	negativec	n/a	positive	16.06	HSV-1	positive	18.18	HSV-1
F	genital	positive	HSV-2	positive	16.97	HSV-2	positive	17.22	HSV-2
M	genital	positive	HSV-2	positive	17.47	HSV-2	positive	18.85	HSV-2
F	genital	positive	HSV-2	positive	17.6	HSV-2	positive	18.49	HSV-2
M	rectal	positive	HSV-2	positive	19.48	HSV-2	positive	21.82	HSV-2
M	genital	positive	HSV-1	positive	20.37	HSV-1	positive	22.29	HSV-1
M	genital	positive	HSV-2	positive	20.66	HSV-2	positive	22.6	HSV-2
F	genital	positive	HSV-2	positive	22.64	HSV-2	positive	23.92	HSV-2
F	genital	negative	n/a	negative		negative	negative		negative
M	rectal	negative	n/a	negative		negative	negative		negative
M	rectal	negative	n/a	negative		negative	negative		negative
F	rectal	negative	n/a	negative		negative	negative		negative
M	rash/lesion	negative	n/a	negative		negative	negative		negative
M	genital	negative	n/a	negative		negative	negative		negative
F	genital	negative	n/a	negative		negative	negative		negative
M	rectal	negative	n/a	negative		negative	negative		negative
M	genital	negative	n/a	negative		negative	negative		negative
M	genital	negative	n/a	negative		negative	negative		negative
F	genital	negative	n/a	negative		negative	negative		negative
M	rectal	negative	n/a	negative		negative	negative		negative
M	genital	negative	n/a	negative		negative	negative		negative
M	genital	negative	n/a	negative		negative	negative		negative
M	rash/lesion	negative	n/a	negative		negative	negative		negative
M	rectal	negative	n/a	negative		negative	negative		negative
a 5 ul of extracted nucleic acid used in PCR
b 1 ul of straight clinical specimen used in PCR
c specimen was negative for HSV by cell culture; positive by real-time PCR
n/a specimen was not analyzed
CP value Crossing Point of real-time PCR
