# Supplementary material for: Real-Time PCR for detection of herpes simplex virus without nucleic acid extraction
Source: BMC Infect Dis. 2006 Jun 24;6:104. doi: 10.1186/1471-2334-6-104 (PMC1533833; doi:10.1186/1471-2334-6-104)
Supplement: Additional File 2 — Retrospective Clinical HSV Specimens. This file is a table with data comparing the techniques of cell culture, immunofluorescent antibody and real-time PCR with and without nucleic acid extraction for the detection of HSV in retrospective clinical specimens. Real-time PCR crossing points are shown. [file 1471-2334-6-104-S2.xls]

## Sheet: Sheet1
Table 2. Retrospective Clinical HSV specimens
Specimen		Culture / IFA		Real-Time PCR
				Extracteda			Unextractedb
Gender	Site	Culture	IFA	Result	CP value	Type	Result	CP value	Type
M	rectal	positive	HSV-1	positive	7.09	HSV-1	positive	10.44	HSV-1
F	genital	positive	HSV-1	positive	8.49	HSV-1	positive	11.01	HSV-1
F	genital	positive	HSV-2	positive	12.55	HSV-2	positive	15.28	HSV-2
F	genital	positive	HSV-2	positive	13.14	HSV-2	positive	15.32	HSV-2
M	genital	positive	HSV-1	positive	13.14	HSV-1	positive	14.98	HSV-1
M	genital	positive	HSV-1	positive	13.23	HSV-1	positive	15.68	HSV-1
M	rectal	positive	HSV-1	positive	13.27	HSV-1	positive	14.51	HSV-1
M	genital	positive	HSV-2	positive	13.7	HSV-2	positive	15.98	HSV-2
M	rash/lesion	positive	HSV-1	positive	13.73	HSV-1	positive	15.82	HSV-1
F	genital	positive	HSV-1	positive	14.54	HSV-1	positive	15.53	HSV-1
F	rash/lesion	positive	HSV-2	positive	14.87	HSV-2	positive	17.99	HSV-2
M	rectal	positive	HSV-2	positive	15.84	HSV-2	positive	20.13	HSV-2
F	genital	negativec	n/a	positive	17.91	HSV-2	positive	19.88	HSV-2
M	rash/lesion	positive	HSV-2	positive	18.35	HSV-2	positive	21.31	HSV-2
M	rectal	positive	HSV-2	positive	19.96	HSV-2	positive	21.58	HSV-2
F	rash/lesion	positive	HSV-1	positive	20.73	HSV-1	positive	22.36	HSV-1
M	genital	positive	HSV-2	positive	23.56	HSV-2	positive	24.98	HSV-2
M	genital	negative	n/a	negative		negative	negative		negative
M	rash/lesion	negative	n/a	negative		negative	negative		negative
F	genital	negative	n/a	negative		negative	negative		negative
M	rectal	negative	n/a	negative		negative	negative		negative
a 5 ul of extracted nucleic acid used in PCR
b 1 ul of straight clinical specimen used in PCR
c specimen was negative for HSV by cell culture; positive by real-time PCR
n/a specimen was not analyzed
CP value Crossing Point of real-time PCR
